# Supplementary material for: Promzea: a pipeline for discovery of co-regulatory motifs in maize and other plant species and its application to the anthocyanin and phlobaphene biosynthetic pathways and the Maize Development Atlas
Source: BMC Plant Biol. 2013 Mar 15;13:42. doi: 10.1186/1471-2229-13-42 (PMC3658923; doi:10.1186/1471-2229-13-42)
Supplement: Additional file 7 — Supplemental files for testing Promzea with data sets from the Maize Development Atlas. The zip folder contains 3 folders. The first contains the promoter input for Promzea for each maize tissue; the second folder has all the outputs from Promzea; the third folder contains the STAMP website outputs for comparisons of the predicted motifs with experimentally defined motifs. [file 1471-2229-13-42-S7.zip]

Archive with 54 entries (45 files):
- Supplemental files 3 -Case study 3/
- Supplemental files 3 -Case study 3/.DS_Store
- __MACOSX/
- __MACOSX/Supplemental files 3 -Case study 3/
- __MACOSX/Supplemental files 3 -Case study 3/._.DS_Store
- Supplemental files 3 -Case study 3/1-Promzea gene inputs/
- Supplemental files 3 -Case study 3/1-Promzea gene inputs/casestudy3_embryo.txt
- Supplemental files 3 -Case study 3/1-Promzea gene inputs/casestudy3_endosperm.txt
- __MACOSX/Supplemental files 3 -Case study 3/1-Promzea gene inputs/
- __MACOSX/Supplemental files 3 -Case study 3/1-Promzea gene inputs/._casestudy3_endosperm.txt
- Supplemental files 3 -Case study 3/1-Promzea gene inputs/casestudy3_internode.txt
- __MACOSX/Supplemental files 3 -Case study 3/1-Promzea gene inputs/._casestudy3_internode.txt
- Supplemental files 3 -Case study 3/1-Promzea gene inputs/casestudy3_leaf.txt
- __MACOSX/Supplemental files 3 -Case study 3/1-Promzea gene inputs/._casestudy3_leaf.txt
- Supplemental files 3 -Case study 3/1-Promzea gene inputs/casestudy3_root.txt
- __MACOSX/Supplemental files 3 -Case study 3/1-Promzea gene inputs/._casestudy3_root.txt
- Supplemental files 3 -Case study 3/1-Promzea gene inputs/casestudy3_silk.txt
- __MACOSX/Supplemental files 3 -Case study 3/1-Promzea gene inputs/._casestudy3_silk.txt
- Supplemental files 3 -Case study 3/1-Promzea gene inputs/casestudy3_tassel.txt
- __MACOSX/Supplemental files 3 -Case study 3/1-Promzea gene inputs/._casestudy3_tassel.txt
- Supplemental files 3 -Case study 3/2-Promzea results/
- Supplemental files 3 -Case study 3/2-Promzea results/embryo.pdf
- __MACOSX/Supplemental files 3 -Case study 3/2-Promzea results/
- __MACOSX/Supplemental files 3 -Case study 3/2-Promzea results/._embryo.pdf
- Supplemental files 3 -Case study 3/2-Promzea results/endosperm.pdf
- __MACOSX/Supplemental files 3 -Case study 3/2-Promzea results/._endosperm.pdf
- Supplemental files 3 -Case study 3/2-Promzea results/internode.pdf
- __MACOSX/Supplemental files 3 -Case study 3/2-Promzea results/._internode.pdf
- Supplemental files 3 -Case study 3/2-Promzea results/leaf.pdf
- __MACOSX/Supplemental files 3 -Case study 3/2-Promzea results/._leaf.pdf
- Supplemental files 3 -Case study 3/2-Promzea results/root.pdf
- __MACOSX/Supplemental files 3 -Case study 3/2-Promzea results/._root.pdf
- Supplemental files 3 -Case study 3/2-Promzea results/silk.pdf
- __MACOSX/Supplemental files 3 -Case study 3/2-Promzea results/._silk.pdf
- Supplemental files 3 -Case study 3/2-Promzea results/tassel.pdf
- __MACOSX/Supplemental files 3 -Case study 3/2-Promzea results/._tassel.pdf
- Supplemental files 3 -Case study 3/3-Promzea similarity STAMP/
- Supplemental files 3 -Case study 3/3-Promzea similarity STAMP/.DS_Store
- __MACOSX/Supplemental files 3 -Case study 3/3-Promzea similarity STAMP/
- __MACOSX/Supplemental files 3 -Case study 3/3-Promzea similarity STAMP/._.DS_Store
- Supplemental files 3 -Case study 3/3-Promzea similarity STAMP/STAMP-embryo.pdf
- __MACOSX/Supplemental files 3 -Case study 3/3-Promzea similarity STAMP/._STAMP-embryo.pdf
- Supplemental files 3 -Case study 3/3-Promzea similarity STAMP/STAMP-endosperm.pdf
- __MACOSX/Supplemental files 3 -Case study 3/3-Promzea similarity STAMP/._STAMP-endosperm.pdf
- Supplemental files 3 -Case study 3/3-Promzea similarity STAMP/STAMP-internode.pdf
- __MACOSX/Supplemental files 3 -Case study 3/3-Promzea similarity STAMP/._STAMP-internode.pdf
- Supplemental files 3 -Case study 3/3-Promzea similarity STAMP/STAMP-leaf.pdf
- __MACOSX/Supplemental files 3 -Case study 3/3-Promzea similarity STAMP/._STAMP-leaf.pdf
- Supplemental files 3 -Case study 3/3-Promzea similarity STAMP/STAMP-roots.pdf
- __MACOSX/Supplemental files 3 -Case study 3/3-Promzea similarity STAMP/._STAMP-roots.pdf
- Supplemental files 3 -Case study 3/3-Promzea similarity STAMP/STAMP-silk.pdf
- __MACOSX/Supplemental files 3 -Case study 3/3-Promzea similarity STAMP/._STAMP-silk.pdf
- Supplemental files 3 -Case study 3/3-Promzea similarity STAMP/STAMP-tassel.pdf
- __MACOSX/Supplemental files 3 -Case study 3/3-Promzea similarity STAMP/._STAMP-tassel.pdf
