# Supplementary material for: Promzea: a pipeline for discovery of co-regulatory motifs in maize and other plant species and its application to the anthocyanin and phlobaphene biosynthetic pathways and the Maize Development Atlas
Source: BMC Plant Biol. 2013 Mar 15;13:42. doi: 10.1186/1471-2229-13-42 (PMC3658923; doi:10.1186/1471-2229-13-42)
Supplement: Additional file 7 — Supplemental files for testing Promzea with data sets from the Maize Development Atlas. The zip folder contains 3 folders. The first contains the promoter input for Promzea for each maize tissue; the second folder has all the outputs from Promzea; the third folder contains the STAMP website outputs for comparisons of the predicted motifs with experimentally defined motifs. [file 1471-2229-13-42-S7.zip › Supplemental files 3 -Case study 3/1-Promzea gene inputs/casestudy3_embryo.txt]

GRMZM2G001853
GRMZM2G004690
GRMZM2G011789
GRMZM2G021614
GRMZM2G025793
GRMZM2G025857
GRMZM2G031882
GRMZM2G039477
GRMZM2G039845
GRMZM2G039845
GRMZM2G039845
GRMZM2G041493
GRMZM2G042412
GRMZM2G044100
GRMZM2G054378
GRMZM2G061303
GRMZM2G064701
GRMZM2G081441
GRMZM2G091535
GRMZM2G093595
GRMZM2G099802
GRMZM2G100133
GRMZM2G107570
GRMZM2G108997
GRMZM2G124663
GRMZM2G127342
GRMZM2G137399
GRMZM2G140041
GRMZM2G140041
GRMZM2G157505
GRMZM2G157806
GRMZM2G158788
GRMZM2G162659
GRMZM2G165828
GRMZM2G179761
GRMZM2G318689
GRMZM2G342807
GRMZM2G353266
GRMZM2G353729
GRMZM2G418031
GRMZM2G425206
GRMZM2G442555
GRMZM2G448627
GRMZM2G458364
GRMZM2G463291
GRMZM2G466848
GRMZM2G472234
GRMZM2G473960
