# Supplementary material for: Promzea: a pipeline for discovery of co-regulatory motifs in maize and other plant species and its application to the anthocyanin and phlobaphene biosynthetic pathways and the Maize Development Atlas
Source: BMC Plant Biol. 2013 Mar 15;13:42. doi: 10.1186/1471-2229-13-42 (PMC3658923; doi:10.1186/1471-2229-13-42)
Supplement: Additional file 7 — Supplemental files for testing Promzea with data sets from the Maize Development Atlas. The zip folder contains 3 folders. The first contains the promoter input for Promzea for each maize tissue; the second folder has all the outputs from Promzea; the third folder contains the STAMP website outputs for comparisons of the predicted motifs with experimentally defined motifs. [file 1471-2229-13-42-S7.zip › Supplemental files 3 -Case study 3/1-Promzea gene inputs/casestudy3_endosperm.txt]

AC184794.2_FG003
AC196417.3_FG008
AC198379.3_FG006
AC200069.4_FG002
AC211403.4_FG005
AC212227.3_FG006
AC213395.3_FG007
AC213851.3_FG002
AC216705.3_FG002
AC226552.2_FG002
AC232321.1_FG008
AC233883.1_FG006
GRMZM2G003796
GRMZM2G006290
GRMZM2G006732
GRMZM2G007137
GRMZM2G007252
GRMZM2G008403
GRMZM2G008972
GRMZM2G011559
GRMZM2G012898
GRMZM2G013398
GRMZM2G013987
GRMZM2G016145
GRMZM2G019819
GRMZM2G020302
GRMZM2G021865
GRMZM2G022863
GRMZM2G024131
GRMZM2G024527
GRMZM2G026182
GRMZM2G027632
GRMZM2G030403
GRMZM2G031733
GRMZM2G032145
GRMZM2G037327
GRMZM2G037910
GRMZM2G038991
GRMZM2G039538
GRMZM2G044548
GRMZM2G044822
GRMZM2G045834
GRMZM2G046086
GRMZM2G046520
GRMZM2G046776
GRMZM2G047104
GRMZM2G047699
GRMZM2G048353
GRMZM2G052145
GRMZM2G055434
GRMZM2G058703
GRMZM2G059700
GRMZM2G060937
GRMZM2G061118
GRMZM2G061833
GRMZM2G063375
GRMZM2G066759
GRMZM2G066978
GRMZM2G071433
GRMZM2G071883
GRMZM2G072939
GRMZM2G075610
GRMZM2G077495
GRMZM2G081016
GRMZM2G081953
GRMZM2G083875
GRMZM2G084325
GRMZM2G084794
GRMZM2G090264
GRMZM2G090697
GRMZM2G093947
GRMZM2G095337
GRMZM2G100931
GRMZM2G101497
GRMZM2G101605
GRMZM2G103164
GRMZM2G107302
GRMZM2G107922
GRMZM2G108933
GRMZM2G110531
GRMZM2G111770
GRMZM2G115340
GRMZM2G116386
GRMZM2G119322
GRMZM2G121111
GRMZM2G121570
GRMZM2G128215
GRMZM2G130580
GRMZM2G130950
GRMZM2G131421
GRMZM2G131421
GRMZM2G131888
GRMZM2G133382
GRMZM2G137502
GRMZM2G138265
GRMZM2G138392
GRMZM2G141382
GRMZM2G141382
GRMZM2G147685
GRMZM2G148485
GRMZM2G150091
GRMZM2G150134
GRMZM2G150680
GRMZM2G150680
GRMZM2G154216
GRMZM2G155555
GRMZM2G158407
GRMZM2G164314
GRMZM2G164314
GRMZM2G166234
GRMZM2G166837
GRMZM2G167576
GRMZM2G169695
GRMZM2G170099
GRMZM2G170201
GRMZM2G171096
GRMZM2G173483
GRMZM2G173483
GRMZM2G175165
GRMZM2G175250
GRMZM2G181206
GRMZM2G306376
GRMZM2G311401
GRMZM2G311656
GRMZM2G313875
GRMZM2G315509
GRMZM2G316362
GRMZM2G316362
GRMZM2G316362
GRMZM2G317160
GRMZM2G324131
GRMZM2G330945
GRMZM2G333408
GRMZM2G340076
GRMZM2G340935
GRMZM2G341010
GRMZM2G347994
GRMZM2G348977
GRMZM2G350621
GRMZM2G351505
GRMZM2G353091
GRMZM2G365188
GRMZM2G365731
GRMZM2G368767
GRMZM2G370991
GRMZM2G390150
GRMZM2G391164
GRMZM2G391164
GRMZM2G393002
GRMZM2G401308
GRMZM2G401374
GRMZM2G402156
GRMZM2G403493
GRMZM2G404617
GRMZM2G422083
GRMZM2G422083
GRMZM2G424486
GRMZM2G436630
GRMZM2G437435
GRMZM2G447056
GRMZM2G449489
GRMZM2G465617
GRMZM2G476175
GRMZM2G476902
GRMZM2G702112
GRMZM2G702406
GRMZM2G703338
GRMZM2G703661
