# Supplementary material for: Promzea: a pipeline for discovery of co-regulatory motifs in maize and other plant species and its application to the anthocyanin and phlobaphene biosynthetic pathways and the Maize Development Atlas
Source: BMC Plant Biol. 2013 Mar 15;13:42. doi: 10.1186/1471-2229-13-42 (PMC3658923; doi:10.1186/1471-2229-13-42)
Supplement: Additional file 7 — Supplemental files for testing Promzea with data sets from the Maize Development Atlas. The zip folder contains 3 folders. The first contains the promoter input for Promzea for each maize tissue; the second folder has all the outputs from Promzea; the third folder contains the STAMP website outputs for comparisons of the predicted motifs with experimentally defined motifs. [file 1471-2229-13-42-S7.zip › Supplemental files 3 -Case study 3/1-Promzea gene inputs/casestudy3_internode.txt]

GRMZM2G017223
GRMZM2G061499
GRMZM2G061499
GRMZM2G061499
GRMZM2G065199
GRMZM2G100255
GRMZM2G108624
GRMZM2G147241
GRMZM2G147241
GRMZM2G390050
GRMZM2G392106
GRMZM2G474297
