# Supplementary material for: Promzea: a pipeline for discovery of co-regulatory motifs in maize and other plant species and its application to the anthocyanin and phlobaphene biosynthetic pathways and the Maize Development Atlas
Source: BMC Plant Biol. 2013 Mar 15;13:42. doi: 10.1186/1471-2229-13-42 (PMC3658923; doi:10.1186/1471-2229-13-42)
Supplement: Additional file 7 — Supplemental files for testing Promzea with data sets from the Maize Development Atlas. The zip folder contains 3 folders. The first contains the promoter input for Promzea for each maize tissue; the second folder has all the outputs from Promzea; the third folder contains the STAMP website outputs for comparisons of the predicted motifs with experimentally defined motifs. [file 1471-2229-13-42-S7.zip › Supplemental files 3 -Case study 3/1-Promzea gene inputs/casestudy3_leaf.txt]

AC155434.2_FG001
AC182482.3_FG003
AC186310.4_FG004
AC194362.3_FG003
AC198353.5_FG001
AC200298.4_FG001
AC205274.3_FG001
AC207559.3_FG004
AC208358.3_FG005
AC210596.3_FG003
AC214360.3_FG001
AC217050.4_FG007
AC217975.3_FG001
AC233888.1_FG002
GRMZM2G000035
GRMZM2G000836
GRMZM2G001508
GRMZM2G004006
GRMZM2G004036
GRMZM2G004305
GRMZM2G004483
GRMZM2G005066
GRMZM2G006480
GRMZM2G006964
GRMZM2G007012
GRMZM2G007928
GRMZM2G008528
GRMZM2G009189
GRMZM2G010048
GRMZM2G010912
GRMZM2G013166
GRMZM2G013612
GRMZM2G013617
GRMZM2G013617
GRMZM2G013724
GRMZM2G014560
GRMZM2G015226
GRMZM2G015654
GRMZM2G018280
GRMZM2G019177
GRMZM2G021256
GRMZM2G022926
GRMZM2G023794
GRMZM2G024391
GRMZM2G025175
GRMZM2G025175
GRMZM2G025742
GRMZM2G025833
GRMZM2G025954
GRMZM2G025954
GRMZM2G026015
GRMZM2G027972
GRMZM2G029407
GRMZM2G030216
GRMZM2G031983
GRMZM2G032219
GRMZM2G035755
GRMZM2G036703
GRMZM2G037350
GRMZM2G038095
GRMZM2G038512
GRMZM2G039173
GRMZM2G039246
GRMZM2G039665
GRMZM2G041404
GRMZM2G042107
GRMZM2G042127
GRMZM2G042516
GRMZM2G042516
GRMZM2G043075
GRMZM2G043075
GRMZM2G043154
GRMZM2G043415
GRMZM2G046252
GRMZM2G046297
GRMZM2G047129
GRMZM2G047262
GRMZM2G047409
GRMZM2G047954
GRMZM2G048522
GRMZM2G049378
GRMZM2G050307
GRMZM2G051338
GRMZM2G052461
GRMZM2G052625
GRMZM2G052685
GRMZM2G053869
GRMZM2G054267
GRMZM2G054410
GRMZM2G055178
GRMZM2G056335
GRMZM2G056875
GRMZM2G058173
GRMZM2G058447
GRMZM2G060481
GRMZM2G061023
GRMZM2G062458
GRMZM2G062946
GRMZM2G063717
GRMZM2G064466
GRMZM2G065585
GRMZM2G066291
GRMZM2G066426
GRMZM2G066426
GRMZM2G067908
GRMZM2G067908
GRMZM2G068179
GRMZM2G070304
GRMZM2G071166
GRMZM2G071166
GRMZM2G071343
GRMZM2G071396
GRMZM2G073969
GRMZM2G074083
GRMZM2G074358
GRMZM2G075295
GRMZM2G075958
GRMZM2G077375
GRMZM2G077375
GRMZM2G077436
GRMZM2G079559
GRMZM2G079559
GRMZM2G080839
GRMZM2G082169
GRMZM2G084486
GRMZM2G085467
GRMZM2G086269
GRMZM2G086763
GRMZM2G086763
GRMZM2G087081
GRMZM2G087875
GRMZM2G087875
GRMZM2G088121
GRMZM2G088356
GRMZM2G088778
GRMZM2G089119
GRMZM2G089812
GRMZM2G090018
GRMZM2G091313
GRMZM2G092169
GRMZM2G092813
GRMZM2G093526
GRMZM2G094028
GRMZM2G094375
GRMZM2G096683
GRMZM2G097505
GRMZM2G097981
GRMZM2G098545
GRMZM2G100344
GRMZM2G101142
GRMZM2G102216
GRMZM2G103197
GRMZM2G103197
GRMZM2G103666
GRMZM2G105417
GRMZM2G105991
GRMZM2G106443
GRMZM2G106921
GRMZM2G107380
GRMZM2G107388
GRMZM2G108103
GRMZM2G108597
GRMZM2G109286
GRMZM2G109830
GRMZM2G109830
GRMZM2G110192
GRMZM2G114354
GRMZM2G114588
GRMZM2G114642
GRMZM2G117558
GRMZM2G117608
GRMZM2G117706
GRMZM2G118312
GRMZM2G118809
GRMZM2G119150
GRMZM2G119967
GRMZM2G121753
GRMZM2G121928
GRMZM2G122654
GRMZM2G123107
GRMZM2G124759
GRMZM2G125196
GRMZM2G125571
GRMZM2G127150
GRMZM2G127150
GRMZM2G127336
GRMZM2G127421
GRMZM2G127846
GRMZM2G128434
GRMZM2G129783
GRMZM2G129792
GRMZM2G132550
GRMZM2G133434
GRMZM2G133996
GRMZM2G134178
GRMZM2G135029
GRMZM2G135029
GRMZM2G135029
GRMZM2G136139
GRMZM2G137816
GRMZM2G137816
GRMZM2G137861
GRMZM2G137868
GRMZM2G139467
GRMZM2G141456
GRMZM2G141756
GRMZM2G142051
GRMZM2G142507
GRMZM2G143871
GRMZM2G145313
GRMZM2G146437
GRMZM2G147119
GRMZM2G147867
GRMZM2G148052
GRMZM2G148090
GRMZM2G148099
GRMZM2G148621
GRMZM2G148621
GRMZM2G149624
GRMZM2G150363
GRMZM2G152120
GRMZM2G152777
GRMZM2G153799
GRMZM2G154580
GRMZM2G154828
GRMZM2G157120
GRMZM2G157153
GRMZM2G157350
GRMZM2G157953
GRMZM2G159581
GRMZM2G160853
GRMZM2G162282
GRMZM2G162369
GRMZM2G162450
GRMZM2G163407
GRMZM2G163407
GRMZM2G163494
GRMZM2G164378
GRMZM2G165387
GRMZM2G165960
GRMZM2G166245
GRMZM2G166424
GRMZM2G166459
GRMZM2G168721
GRMZM2G168985
GRMZM2G169005
GRMZM2G169033
GRMZM2G169149
GRMZM2G169571
GRMZM2G169584
GRMZM2G169947
GRMZM2G169951
GRMZM2G170017
GRMZM2G170734
GRMZM2G171296
GRMZM2G175480
GRMZM2G177883
GRMZM2G179092
GRMZM2G179264
GRMZM2G180044
GRMZM2G180478
GRMZM2G303536
GRMZM2G304687
GRMZM2G306105
GRMZM2G306282
GRMZM2G318942
GRMZM2G319123
GRMZM2G319781
GRMZM2G321053
GRMZM2G321053
GRMZM2G322748
GRMZM2G325653
GRMZM2G327659
GRMZM2G328695
GRMZM2G329002
GRMZM2G333923
GRMZM2G336326
GRMZM2G336902
GRMZM2G338465
GRMZM2G341658
GRMZM2G342401
GRMZM2G343570
GRMZM2G349274
GRMZM2G350841
GRMZM2G358009
GRMZM2G358929
GRMZM2G362949
GRMZM2G365875
GRMZM2G368865
GRMZM2G376757
GRMZM2G379656
GRMZM2G382569
GRMZM2G382569
GRMZM2G383881
GRMZM2G389155
GRMZM2G389944
GRMZM2G393347
GRMZM2G394968
GRMZM2G397889
GRMZM2G409133
GRMZM2G419328
GRMZM2G420715
GRMZM2G422340
GRMZM2G422340
GRMZM2G423831
GRMZM2G428379
GRMZM2G430664
GRMZM2G433684
GRMZM2G435294
GRMZM2G437314
GRMZM2G444560
GRMZM2G444560
GRMZM2G444623
GRMZM2G446218
GRMZM2G448710
GRMZM2G450273
GRMZM2G453311
GRMZM2G453672
GRMZM2G455321
GRMZM2G455817
GRMZM2G456547
GRMZM2G456997
GRMZM2G461671
GRMZM2G467576
GRMZM2G474153
GRMZM2G479038
GRMZM2G481904
GRMZM2G518410
GRMZM2G556845
GRMZM2G576752
GRMZM2G701204
GRMZM2G703281
GRMZM2G703582
GRMZM2G703582
