# Supplementary material for: Promzea: a pipeline for discovery of co-regulatory motifs in maize and other plant species and its application to the anthocyanin and phlobaphene biosynthetic pathways and the Maize Development Atlas
Source: BMC Plant Biol. 2013 Mar 15;13:42. doi: 10.1186/1471-2229-13-42 (PMC3658923; doi:10.1186/1471-2229-13-42)
Supplement: Additional file 7 — Supplemental files for testing Promzea with data sets from the Maize Development Atlas. The zip folder contains 3 folders. The first contains the promoter input for Promzea for each maize tissue; the second folder has all the outputs from Promzea; the third folder contains the STAMP website outputs for comparisons of the predicted motifs with experimentally defined motifs. [file 1471-2229-13-42-S7.zip › Supplemental files 3 -Case study 3/1-Promzea gene inputs/casestudy3_root.txt]

AC196974.3_FG008
AC206350.3_FG005
AC210976.4_FG017
AC213455.3_FG008
AC218998.2_FG011
AC233901.1_FG008
GRMZM2G004984
GRMZM2G008316
GRMZM2G010251
GRMZM2G010280
GRMZM2G014282
GRMZM2G017285
GRMZM2G023811
GRMZM2G027217
GRMZM2G028010
GRMZM2G028969
GRMZM2G029065
GRMZM2G029144
GRMZM2G030790
GRMZM2G031331
GRMZM2G033126
GRMZM2G033952
GRMZM2G034956
GRMZM2G035189
GRMZM2G035890
GRMZM2G044049
GRMZM2G046669
GRMZM2G047600
GRMZM2G048458
GRMZM2G050212
GRMZM2G056851
GRMZM2G060290
GRMZM2G060680
GRMZM2G060974
GRMZM2G061718
GRMZM2G064106
GRMZM2G066321
GRMZM2G068220
GRMZM2G069126
GRMZM2G069784
GRMZM2G073823
GRMZM2G075215
GRMZM2G075286
GRMZM2G080575
GRMZM2G088531
GRMZM2G089803
GRMZM2G089856
GRMZM2G091534
GRMZM2G096029
GRMZM2G098047
GRMZM2G100770
GRMZM2G104651
GRMZM2G105766
GRMZM2G107211
GRMZM2G107211
GRMZM2G108219
GRMZM2G110965
GRMZM2G112085
GRMZM2G113860
GRMZM2G114523
GRMZM2G118507
GRMZM2G118766
GRMZM2G121264
GRMZM2G121474
GRMZM2G123805
GRMZM2G124061
GRMZM2G124938
GRMZM2G125023
GRMZM2G127909
GRMZM2G128682
GRMZM2G132763
GRMZM2G133032
GRMZM2G133475
GRMZM2G136032
GRMZM2G137440
GRMZM2G138401
GRMZM2G142390
GRMZM2G142390
GRMZM2G146031
GRMZM2G146034
GRMZM2G146502
GRMZM2G148726
GRMZM2G149452
GRMZM2G152016
GRMZM2G156079
GRMZM2G156257
GRMZM2G158682
GRMZM2G158700
GRMZM2G158700
GRMZM2G159344
GRMZM2G160738
GRMZM2G160747
GRMZM2G161852
GRMZM2G163015
GRMZM2G163740
GRMZM2G163866
GRMZM2G164715
GRMZM2G164761
GRMZM2G165177
GRMZM2G166203
GRMZM2G168508
GRMZM2G168508
GRMZM2G168508
GRMZM2G173826
GRMZM2G176430
GRMZM2G303374
GRMZM2G303374
GRMZM2G308463
GRMZM2G309163
GRMZM2G313199
GRMZM2G319345
GRMZM2G329229
GRMZM2G332412
GRMZM2G333083
GRMZM2G335930
GRMZM2G355098
GRMZM2G359142
GRMZM2G361561
GRMZM2G370928
GRMZM2G371017
GRMZM2G373607
GRMZM2G375517
GRMZM2G383790
GRMZM2G394783
GRMZM2G396070
GRMZM2G397391
GRMZM2G397754
GRMZM2G397788
GRMZM2G399961
GRMZM2G404929
GRMZM2G407279
GRMZM2G408495
GRMZM2G425683
GRMZM2G427937
GRMZM2G427954
GRMZM2G428119
GRMZM2G434388
GRMZM2G437207
GRMZM2G437683
GRMZM2G447657
GRMZM2G449669
GRMZM2G450546
GRMZM2G451097
GRMZM2G454334
GRMZM2G456491
GRMZM2G464895
GRMZM2G466823
GRMZM2G466823
GRMZM2G468255
GRMZM2G479610
GRMZM2G703293
