# Supplementary material for: Promzea: a pipeline for discovery of co-regulatory motifs in maize and other plant species and its application to the anthocyanin and phlobaphene biosynthetic pathways and the Maize Development Atlas
Source: BMC Plant Biol. 2013 Mar 15;13:42. doi: 10.1186/1471-2229-13-42 (PMC3658923; doi:10.1186/1471-2229-13-42)
Supplement: Additional file 7 — Supplemental files for testing Promzea with data sets from the Maize Development Atlas. The zip folder contains 3 folders. The first contains the promoter input for Promzea for each maize tissue; the second folder has all the outputs from Promzea; the third folder contains the STAMP website outputs for comparisons of the predicted motifs with experimentally defined motifs. [file 1471-2229-13-42-S7.zip › Supplemental files 3 -Case study 3/1-Promzea gene inputs/casestudy3_silk.txt]

GRMZM2G013158
GRMZM2G071180
GRMZM2G071180
GRMZM2G086992
GRMZM2G111666
GRMZM2G153359
GRMZM2G306915
GRMZM2G317270
GRMZM2G411041
GRMZM2G414826
GRMZM2G430942
GRMZM2G474783
