# Supplementary material for: Promzea: a pipeline for discovery of co-regulatory motifs in maize and other plant species and its application to the anthocyanin and phlobaphene biosynthetic pathways and the Maize Development Atlas
Source: BMC Plant Biol. 2013 Mar 15;13:42. doi: 10.1186/1471-2229-13-42 (PMC3658923; doi:10.1186/1471-2229-13-42)
Supplement: Additional file 7 — Supplemental files for testing Promzea with data sets from the Maize Development Atlas. The zip folder contains 3 folders. The first contains the promoter input for Promzea for each maize tissue; the second folder has all the outputs from Promzea; the third folder contains the STAMP website outputs for comparisons of the predicted motifs with experimentally defined motifs. [file 1471-2229-13-42-S7.zip › Supplemental files 3 -Case study 3/1-Promzea gene inputs/casestudy3_tassel.txt]

AC186287.7_FG005
AC191691.3_FG011
AC197541.3_FG004
AC204292.4_FG006
AC211152.4_FG007
GRMZM2G000044
GRMZM2G000729
GRMZM2G005253
GRMZM2G009633
GRMZM2G009633
GRMZM2G011383
GRMZM2G013331
GRMZM2G014313
GRMZM2G014526
GRMZM2G014651
GRMZM2G015349
GRMZM2G016754
GRMZM2G020100
GRMZM2G020701
GRMZM2G021276
GRMZM2G021276
GRMZM2G021289
GRMZM2G021289
GRMZM2G021289
GRMZM2G023813
GRMZM2G025026
GRMZM2G025026
GRMZM2G026976
GRMZM2G027673
GRMZM2G027673
GRMZM2G031429
GRMZM2G033985
GRMZM2G036063
GRMZM2G036063
GRMZM2G038846
GRMZM2G038846
GRMZM2G040311
GRMZM2G043460
GRMZM2G049464
GRMZM2G067096
GRMZM2G067096
GRMZM2G067096
GRMZM2G067096
GRMZM2G067096
GRMZM2G067096
GRMZM2G071330
GRMZM2G073377
GRMZM2G073377
GRMZM2G076084
GRMZM2G076526
GRMZM2G076526
GRMZM2G078779
GRMZM2G078779
GRMZM2G079965
GRMZM2G086210
GRMZM2G091822
GRMZM2G095305
GRMZM2G097064
GRMZM2G099817
GRMZM2G100747
GRMZM2G101140
GRMZM2G101333
GRMZM2G102225
GRMZM2G103214
GRMZM2G103214
GRMZM2G108894
GRMZM2G108894
GRMZM2G108894
GRMZM2G109496
GRMZM2G109496
GRMZM2G109496
GRMZM2G109496
GRMZM2G112991
GRMZM2G113229
GRMZM2G113229
GRMZM2G113229
GRMZM2G113653
GRMZM2G114001
GRMZM2G120987
GRMZM2G120987
GRMZM2G121605
GRMZM2G125954
GRMZM2G133657
GRMZM2G134351
GRMZM2G136367
GRMZM2G136367
GRMZM2G139372
GRMZM2G139372
GRMZM2G139372
GRMZM2G139372
GRMZM2G140901
GRMZM2G141256
GRMZM2G145158
GRMZM2G146523
GRMZM2G146665
GRMZM2G148969
GRMZM2G149130
GRMZM2G153666
GRMZM2G159287
GRMZM2G160611
GRMZM2G161512
GRMZM2G162238
GRMZM2G162420
GRMZM2G163283
GRMZM2G165603
GRMZM2G165909
GRMZM2G166925
GRMZM2G169173
GRMZM2G169356
GRMZM2G175513
GRMZM2G180319
GRMZM2G180319
GRMZM2G307906
GRMZM2G309995
GRMZM2G341171
GRMZM2G349407
GRMZM2G356046
GRMZM2G363820
GRMZM2G370044
GRMZM2G380619
GRMZM2G380650
GRMZM2G380650
GRMZM2G405684
GRMZM2G434500
GRMZM2G434500
GRMZM2G435684
GRMZM2G448739
GRMZM2G452526
GRMZM2G460576
GRMZM2G460581
GRMZM2G465868
GRMZM2G475505
GRMZM2G477683
GRMZM2G504595
